# Supplementary material for: Psychedelic-Assisted Interventions in Palliative Care: A Narrative Overview and Critical Evaluation
Source: Healthcare (Basel). 2026 Jun 2;14(11):1550. doi: 10.3390/healthcare14111550 (PMC13256648; doi:10.3390/healthcare14111550)
Supplement: Supplementary file 1 [file healthcare-14-01550-s001.zip]

Archive with 1 entries (1 files):
- healthcare-4296027-supplementary.pdf
